# Supplementary material for: Patients with anxiety disorders rely on bilateral dlPFC activation during verbal working memory
Source: Soc Cogn Affect Neurosci. 2020 Nov 4;15(12):1288–98. doi: 10.1093/scan/nsaa146 (PMC7759210; doi:10.1093/scan/nsaa146)
Supplement: nsaa146_Supp [file nsaa146_supp.zip]

Archive with 2 entries (2 files):
- scan-20-198-File006.docx
- scan-20-198-File001.docx
